# Supplementary material for: Randomized Controlled Trial of Perioperative Telemonitoring of Patient Generated Health Data in Gastrointestinal Oncologic Surgery: Assessing Overall Feasibility and Acceptability
Source: World J Surg. 2023 Sep 20;47(12):3131–7. doi: 10.1007/s00268-023-07179-y (PMC10694107; doi:10.1007/s00268-023-07179-y)
Supplement: Supplementary file 1 — Supplementary file1 (XML 88 KB) [file 268_2023_7179_MOESM1_ESM.xml]

<?xml version="1.0" encoding="UTF-8"?><!DOCTYPE article_set SYSTEM "s1.dtd"><article_set dtd_version="4.28.3"><article export_date="2023-09-06 00:00:00.0" external_id="" lang="EN" ms_no="WJS-23-05-0786.R1" rev="1"><journal><publisher_name>World Journal of Surgery</publisher_name><full_journal_title>World Journal of Surgery</full_journal_title><site_short_name>wjs</site_short_name><journal_abbreviation> WJS</journal_abbreviation><pubmed_abbreviation/><issn issn_type="print">0364-2313</issn><issn issn_type="digital">N</issn></journal><replaces/><article_status decision_status="accept">Accepted</article_status><article_title>Randomized controlled trial of perioperative telemonitoring of patient generated health data in gastrointestinal oncologic surgery: Assessing overall feasibility and acceptability</article_title><article_sub_title/><vernacular_title/><author_list><author auth_URL="" author_seq="1" corr="true" user_id="108233568"><salutation>Dr</salutation><first_name>Kristen</first_name><middle_name/><last_name>Limbach</last_name><suffix/><degree/><email addr_type="primary">kristenlimbach@gmail.com</email><attr_type id="1569" name="Keywords"><attribute id="6568904" name="Gastrointestinal">selected</attribute><attribute id="50234186" name="Hepatic">selected</attribute><attribute id="6568947" name="Colorectal">selected</attribute><attribute id="6568951" name="Oncology">selected</attribute></attr_type><comments/><orcid>0000-0002-2078-2025</orcid><orcid_id_validation>TRUE</orcid_id_validation><orcid_token_type>bearer</orcid_token_type><orcid_token_scope>[/authenticate]</orcid_token_scope><orcid_token_expires_in>631138518</orcid_token_expires_in><affiliation seq="1"><inst>City of Hope Comprehensive Cancer Center</inst><institution_id institution_id_type="Ringgold">20220</institution_id><dept>Surgery</dept><person_title/><room/><addr1/><addr2/><addr3/><city>Duarte</city><state>California</state><country country_code="US">United States</country><post_code/><phone/><fax/></affiliation><profile_affiliation><inst>City of Hope Comprehensive Cancer Center</inst><institution_id institution_id_type="Ringgold">20220</institution_id><dept>Surgery</dept><person_title/><room/><addr1/><addr2/><addr3/><city>Duarte</city><state>California</state><country country_code="US">United States</country><post_code/><phone/><fax/></profile_affiliation><current_profile_affiliation><inst>City of Hope Comprehensive Cancer Center</inst><institution_id institution_id_type="Ringgold">20220</institution_id><dept/><person_title/><room/><addr1>1500 Duarte Rd.</addr1><addr2/><addr3/><city>Duarte</city><state>California</state><country country_code="US">United States</country><post_code>91010-3012</post_code><phone/><fax/></current_profile_affiliation><galleyDeliveryType/></author><author auth_URL="" author_seq="2" corr="false" user_id="108233825"><salutation>Ms</salutation><first_name>Patricia</first_name><middle_name/><last_name>Esslin</last_name><suffix/><degree/><email addr_type="primary">paesslin@coh.org</email><comments/><affiliation seq="1"><inst>City of Hope Comprehensive Cancer Center</inst><institution_id institution_id_type="Ringgold">20220</institution_id><dept>Surgery</dept><person_title/><room/><addr1/><addr2/><addr3/><city>Duarte</city><state>California</state><country country_code="US">United States</country><post_code/><phone/><fax/></affiliation><profile_affiliation><inst>City of Hope Comprehensive Cancer Center</inst><institution_id institution_id_type="Ringgold">20220</institution_id><dept>Surgery</dept><person_title/><room/><addr1/><addr2/><addr3/><city>Duarte</city><state>California</state><country country_code="US">United States</country><post_code/><phone/><fax/></profile_affiliation><current_profile_affiliation><inst>City of Hope Comprehensive Cancer Center</inst><institution_id institution_id_type="Ringgold">20220</institution_id><dept>Surgery</dept><person_title/><room/><addr1/><addr2/><addr3/><city>Duarte</city><state>California</state><country country_code="US">United States</country><post_code/><phone/><fax/></current_profile_affiliation><galleyDeliveryType/></author><author auth_URL="" author_seq="3" corr="false" user_id="52813896"><salutation/><first_name>Virginia </first_name><middle_name/><last_name>Sun</last_name><suffix/><degree/><email addr_type="primary">vsun@coh.org</email><comments/><affiliation seq="1"><inst>City of Hope Comprehensive Cancer Center</inst><institution_id institution_id_type="Ringgold">20220</institution_id><dept>Nursing Research</dept><person_title/><room/><addr1/><addr2/><addr3/><city>Duarte</city><state>California</state><country country_code="US">United States</country><post_code/><phone/><fax/></affiliation><profile_affiliation><inst>City of Hope Comprehensive Cancer Center</inst><institution_id institution_id_type="Ringgold">20220</institution_id><dept>Nursing Research</dept><person_title/><room/><addr1/><addr2/><addr3/><city>Duarte</city><state>California</state><country country_code="US">United States</country><post_code/><phone/><fax/></profile_affiliation><current_profile_affiliation><inst/><dept/><person_title/><room/><addr1/><addr2/><addr3/><city/><province/><country/><post_code/><phone/><fax/></current_profile_affiliation><galleyDeliveryType/></author><author auth_URL="" author_seq="4" corr="false" user_id="108233888"><salutation>Mr.</salutation><first_name>Darrell</first_name><middle_name/><last_name>Fan</last_name><suffix/><degree/><email addr_type="primary">dfan@coh.org</email><comments/><affiliation seq="1"><inst>City of Hope Comprehensive Cancer Center</inst><institution_id institution_id_type="Ringgold">20220</institution_id><dept>Surgery</dept><person_title/><room/><addr1/><addr2/><addr3/><city>Duarte</city><state>California</state><country country_code="US">United States</country><post_code/><phone/><fax/></affiliation><profile_affiliation><inst>City of Hope Comprehensive Cancer Center</inst><institution_id institution_id_type="Ringgold">20220</institution_id><dept>Surgery</dept><person_title/><room/><addr1/><addr2/><addr3/><city>Duarte</city><state>California</state><country country_code="US">United States</country><post_code/><phone/><fax/></profile_affiliation><current_profile_affiliation><inst>City of Hope Comprehensive Cancer Center</inst><institution_id institution_id_type="Ringgold">20220</institution_id><dept>Surgery</dept><person_title/><room/><addr1/><addr2/><addr3/><city>Duarte</city><state>California</state><country country_code="US">United States</country><post_code/><phone/><fax/></current_profile_affiliation><galleyDeliveryType/></author><author auth_URL="" author_seq="5" corr="false" user_id="77552721"><salutation>Professor</salutation><first_name>Andreas</first_name><middle_name>M</middle_name><last_name>Kaiser</last_name><suffix/><degree>MD FACS FASCRS</degree><email addr_type="primary">akaiser@coh.org</email><email addr_type="secondary">amkaiser4000@outlook.com</email><attr_type id="1569" name="Keywords"><attribute id="6568947" name="Colorectal">selected</attribute><attribute id="6568904" name="Gastrointestinal">selected</attribute><attribute id="6568965" name="Laparoscopy">selected</attribute></attr_type><comments/><orcid>0000-0003-4343-5189</orcid><orcid_id_validation>TRUE</orcid_id_validation><orcid_token_type>bearer</orcid_token_type><orcid_token_scope>[/authenticate, /read-limited]</orcid_token_scope><orcid_token_expires_in>631138518</orcid_token_expires_in><affiliation seq="1"><inst/><dept>Colorectal Surgery</dept><person_title/><room/><addr1>1500 E Duarte Road</addr1><addr2>Suite MOB 1002A</addr2><addr3/><city>Duarte</city><state>California</state><country country_code="US">United States</country><post_code>91010-3000</post_code><phone>16264228757</phone><fax/></affiliation><profile_affiliation><inst/><dept>Colorectal Surgery</dept><person_title/><room/><addr1>1500 E Duarte Road</addr1><addr2>Suite MOB 1002A</addr2><addr3/><city>Duarte</city><state>California</state><country country_code="US">United States</country><post_code>91010-3000</post_code><phone>16264228757</phone><fax/></profile_affiliation><current_profile_affiliation><inst/><dept>Colorectal Surgery</dept><person_title/><room/><addr1>1500 E Duarte Road</addr1><addr2>Suite MOB 1002A</addr2><addr3/><city>Duarte</city><state>California</state><country country_code="US">United States</country><post_code>91010-3000</post_code><phone>16264228757</phone><fax/></current_profile_affiliation><galleyDeliveryType/></author><author auth_URL="" author_seq="6" corr="false" user_id="108233920"><salutation>Dr</salutation><first_name>I. Benjamin</first_name><middle_name/><last_name>Paz</last_name><suffix/><degree/><email addr_type="primary">BPaz@coh.org</email><comments/><affiliation seq="1"><inst>City of Hope Comprehensive Cancer Center</inst><institution_id institution_id_type="Ringgold">20220</institution_id><dept>Surgery</dept><person_title/><room/><addr1/><addr2/><addr3/><city>Duarte</city><state>California</state><country country_code="US">United States</country><post_code/><phone/><fax/></affiliation><profile_affiliation><inst>City of Hope Comprehensive Cancer Center</inst><institution_id institution_id_type="Ringgold">20220</institution_id><dept>Surgery</dept><person_title/><room/><addr1/><addr2/><addr3/><city>Duarte</city><state>California</state><country country_code="US">United States</country><post_code/><phone/><fax/></profile_affiliation><current_profile_affiliation><inst>City of Hope Comprehensive Cancer Center</inst><institution_id institution_id_type="Ringgold">20220</institution_id><dept>Surgery</dept><person_title/><room/><addr1/><addr2/><addr3/><city>Duarte</city><state>California</state><country country_code="US">United States</country><post_code/><phone/><fax/></current_profile_affiliation><galleyDeliveryType/></author><author auth_URL="" author_seq="7" corr="false" user_id="108233930"><salutation>Dr</salutation><first_name>Mustafa</first_name><middle_name/><last_name>Raoof</last_name><suffix/><degree/><email addr_type="primary">mraoof@coh.org</email><comments/><affiliation seq="1"><inst>City of Hope Comprehensive Cancer Center</inst><institution_id institution_id_type="Ringgold">20220</institution_id><dept>Surgery</dept><person_title/><room/><addr1/><addr2/><addr3/><city>Duarte</city><state>California</state><country country_code="US">United States</country><post_code/><phone/><fax/></affiliation><profile_affiliation><inst>City of Hope Comprehensive Cancer Center</inst><institution_id institution_id_type="Ringgold">20220</institution_id><dept>Surgery</dept><person_title/><room/><addr1/><addr2/><addr3/><city>Duarte</city><state>California</state><country country_code="US">United States</country><post_code/><phone/><fax/></profile_affiliation><current_profile_affiliation><inst>City of Hope Comprehensive Cancer Center</inst><institution_id institution_id_type="Ringgold">20220</institution_id><dept>Surgery</dept><person_title/><room/><addr1/><addr2/><addr3/><city>Duarte</city><state>California</state><country country_code="US">United States</country><post_code/><phone/><fax/></current_profile_affiliation><galleyDeliveryType/></author><author auth_URL="" author_seq="8" corr="false" user_id="108233943"><salutation>Dr</salutation><first_name>Aaron</first_name><middle_name/><last_name>Lewis</last_name><suffix/><degree/><email addr_type="primary">aalewis@coh.org</email><comments/><affiliation seq="1"><inst>City of Hope Comprehensive Cancer Center</inst><institution_id institution_id_type="Ringgold">20220</institution_id><dept>Surgery</dept><person_title/><room/><addr1/><addr2/><addr3/><city>Duarte</city><state>California</state><country country_code="US">United States</country><post_code/><phone/><fax/></affiliation><profile_affiliation><inst>City of Hope Comprehensive Cancer Center</inst><institution_id institution_id_type="Ringgold">20220</institution_id><dept>Surgery</dept><person_title/><room/><addr1/><addr2/><addr3/><city>Duarte</city><state>California</state><country country_code="US">United States</country><post_code/><phone/><fax/></profile_affiliation><current_profile_affiliation><inst>City of Hope Comprehensive Cancer Center</inst><institution_id institution_id_type="Ringgold">20220</institution_id><dept>Surgery</dept><person_title/><room/><addr1/><addr2/><addr3/><city>Duarte</city><state>California</state><country country_code="US">United States</country><post_code/><phone/><fax/></current_profile_affiliation><galleyDeliveryType/></author><author auth_URL="" author_seq="9" corr="false" user_id="108233955"><salutation>Dr</salutation><first_name>Kurt</first_name><middle_name>A.</middle_name><last_name>Melstrom</last_name><suffix/><degree/><email addr_type="primary">kmelstrom@coh.org</email><comments/><affiliation seq="1"><inst>City of Hope Comprehensive Cancer Center</inst><institution_id institution_id_type="Ringgold">20220</institution_id><dept>Surgery</dept><person_title/><room/><addr1/><addr2/><addr3/><city>Duarte</city><state>California</state><country country_code="US">United States</country><post_code/><phone/><fax/></affiliation><profile_affiliation><inst>City of Hope Comprehensive Cancer Center</inst><institution_id institution_id_type="Ringgold">20220</institution_id><dept>Surgery</dept><person_title/><room/><addr1/><addr2/><addr3/><city>Duarte</city><state>California</state><country country_code="US">United States</country><post_code/><phone/><fax/></profile_affiliation><current_profile_affiliation><inst>City of Hope Comprehensive Cancer Center</inst><institution_id institution_id_type="Ringgold">20220</institution_id><dept>Surgery</dept><person_title/><room/><addr1/><addr2/><addr3/><city>Duarte</city><state>California</state><country country_code="US">United States</country><post_code/><phone/><fax/></current_profile_affiliation><galleyDeliveryType/></author><author auth_URL="" author_seq="10" corr="false" user_id="108233969"><salutation>Dr</salutation><first_name>Lily</first_name><middle_name/><last_name>Lai</last_name><suffix/><degree/><email addr_type="primary">llai@coh.org</email><comments/><affiliation seq="1"><inst>City of Hope Comprehensive Cancer Center</inst><institution_id institution_id_type="Ringgold">20220</institution_id><dept>Surgery</dept><person_title/><room/><addr1/><addr2/><addr3/><city>Duarte</city><state>California</state><country country_code="US">United States</country><post_code/><phone/><fax/></affiliation><profile_affiliation><inst>City of Hope Comprehensive Cancer Center</inst><institution_id institution_id_type="Ringgold">20220</institution_id><dept>Surgery</dept><person_title/><room/><addr1/><addr2/><addr3/><city>Duarte</city><state>California</state><country country_code="US">United States</country><post_code/><phone/><fax/></profile_affiliation><current_profile_affiliation><inst>City of Hope Comprehensive Cancer Center</inst><institution_id institution_id_type="Ringgold">20220</institution_id><dept>Surgery</dept><person_title/><room/><addr1/><addr2/><addr3/><city>Duarte</city><state>California</state><country country_code="US">United States</country><post_code/><phone/><fax/></current_profile_affiliation><galleyDeliveryType/></author><author auth_URL="" author_seq="11" corr="false" user_id="108233982"><salutation>Dr</salutation><first_name>Yanghee</first_name><middle_name/><last_name>Woo</last_name><suffix/><degree/><email addr_type="primary">yhwoo@coh.org</email><comments/><affiliation seq="1"><inst>City of Hope Comprehensive Cancer Center</inst><institution_id institution_id_type="Ringgold">20220</institution_id><dept>Surgery</dept><person_title/><room/><addr1/><addr2/><addr3/><city>Duarte</city><state>California</state><country country_code="US">United States</country><post_code/><phone/><fax/></affiliation><profile_affiliation><inst>City of Hope Comprehensive Cancer Center</inst><institution_id institution_id_type="Ringgold">20220</institution_id><dept>Surgery</dept><person_title/><room/><addr1/><addr2/><addr3/><city>Duarte</city><state>California</state><country country_code="US">United States</country><post_code/><phone/><fax/></profile_affiliation><current_profile_affiliation><inst>City of Hope Comprehensive Cancer Center</inst><institution_id institution_id_type="Ringgold">20220</institution_id><dept>Surgery</dept><person_title/><room/><addr1/><addr2/><addr3/><city>Duarte</city><state>California</state><country country_code="US">United States</country><post_code/><phone/><fax/></current_profile_affiliation><galleyDeliveryType/></author><author auth_URL="" author_seq="12" corr="false" user_id="41701000"><salutation>Dr</salutation><first_name>Gagandeep</first_name><middle_name/><last_name>Singh</last_name><suffix/><degree/><email addr_type="primary">gsingh@coh.org</email><attr_type id="1569" name="Keywords"><attribute id="6568946" name="Liver">selected</attribute><attribute id="6568955" name="Pancreas">selected</attribute></attr_type><comments/><affiliation seq="1"><inst>City of Hope</inst><dept>Surgery</dept><person_title/><room/><addr1>1500 East Duarte Rod</addr1><addr2>Suite L002</addr2><addr3/><city>Duarte</city><state>California</state><country country_code="US">United States</country><post_code>91010</post_code><phone>626-471-9309</phone><fax>626-301-8113</fax></affiliation><profile_affiliation><inst>City of Hope</inst><dept>Surgery</dept><person_title/><room/><addr1>1500 East Duarte Rod</addr1><addr2>Suite L002</addr2><addr3/><city>Duarte</city><state>California</state><country country_code="US">United States</country><post_code>91010</post_code><phone>626-471-9309</phone><fax>626-301-8113</fax></profile_affiliation><current_profile_affiliation><inst>City of Hope</inst><dept>Surgery</dept><person_title/><room/><addr1>1500 East Duarte Rod</addr1><addr2>Suite L002</addr2><addr3/><city>Duarte</city><state>California</state><country country_code="US">United States</country><post_code>91010</post_code><phone>626-471-9309</phone><fax>626-301-8113</fax></current_profile_affiliation><galleyDeliveryType/></author><author auth_URL="" author_seq="13" corr="false" user_id="78754383"><salutation>Dr</salutation><first_name>Yuman</first_name><middle_name/><last_name>Fong</last_name><suffix/><degree>MD</degree><email addr_type="primary">yfong@coh.org</email><comments/><orcid>0000-0002-8934-9959</orcid><orcid_id_validation>TRUE</orcid_id_validation><orcid_token_type>bearer</orcid_token_type><orcid_token_scope>[/authenticate, /read-limited]</orcid_token_scope><orcid_token_expires_in>631138518</orcid_token_expires_in><affiliation seq="1"><inst>City of Hope National Medical Center</inst><institution_id institution_id_type="Ringgold">20220</institution_id><dept>Surgery</dept><person_title/><room/><addr1>1500 E. Duarte Rd</addr1><addr2/><addr3/><city>Duarte</city><state>California</state><country country_code="US">United States</country><post_code>91010-3012</post_code><phone/><fax/></affiliation><profile_affiliation><inst>City of Hope National Medical Center</inst><institution_id institution_id_type="Ringgold">20220</institution_id><dept>Surgery</dept><person_title/><room/><addr1>1500 E. Duarte Rd</addr1><addr2/><addr3/><city>Duarte</city><state>California</state><country country_code="US">United States</country><post_code>91010-3012</post_code><phone/><fax/></profile_affiliation><current_profile_affiliation><inst>City of Hope National Medical Center</inst><institution_id institution_id_type="Ringgold">20220</institution_id><dept>Surgery</dept><person_title/><room/><addr1>1500 E. Duarte Rd</addr1><addr2/><addr3/><city>Duarte</city><state>California</state><country country_code="US">United States</country><post_code>91010-3012</post_code><phone/><fax/></current_profile_affiliation><galleyDeliveryType/></author><author auth_URL="" author_seq="14" corr="false" user_id="64540724"><salutation>Dr</salutation><first_name>Laleh G.</first_name><middle_name/><last_name>Melstrom</last_name><suffix/><degree/><email addr_type="primary">lmelstrom@coh.org</email><attr_type id="1569" name="Keywords"><attribute id="6568946" name="Liver">selected</attribute><attribute id="6568951" name="Oncology">selected</attribute><attribute id="6568955" name="Pancreas">selected</attribute><attribute id="6568943" name="Stomach">selected</attribute></attr_type><comments/><affiliation seq="1"><inst>City Hope Natl Med Ctr</inst><dept>Surgery Immunoncology</dept><person_title/><room/><addr1>1500 E Duarte Rd</addr1><addr2/><addr3/><city>Duarte</city><state>California</state><country country_code="US">United States</country><post_code>91010</post_code><phone/><fax/></affiliation><affiliation seq="2"><inst/><dept>City of Hope</dept><person_title/><room/><addr1/><addr2/><addr3/><city/><province/><country/><post_code/><phone/><fax/></affiliation><profile_affiliation><inst>City Hope Natl Med Ctr</inst><dept>Surgery Immunoncology</dept><person_title/><room/><addr1>1500 E Duarte Rd</addr1><addr2/><addr3/><city>Duarte</city><state>California</state><country country_code="US">United States</country><post_code>91010</post_code><phone/><fax/></profile_affiliation><current_profile_affiliation><inst>City Hope Natl Med Ctr</inst><dept>Surgery Immunoncology</dept><person_title/><room/><addr1>1500 E Duarte Rd</addr1><addr2/><addr3/><city>Duarte</city><state>California</state><country country_code="US">United States</country><post_code>91010</post_code><phone/><fax/></current_profile_affiliation><galleyDeliveryType/></author></author_list><author_comments/><editor_list><editor decided="true" is_staff="true" role="Editor-in-Chief" user_id="31442089"><salutation>Professor</salutation><first_name>Julie Ann</first_name><middle_name/><last_name>Sosa</last_name><suffix/><degree/><email addr_type="primary">julie.sosa@ucsf.edu</email><attr_type id="1569" name="Keywords"><attribute id="587122" name="Oncologic Surgery">selected</attribute><attribute id="587129" name="Endocrine Surgery">selected</attribute><attribute id="587131" name="Pancreatic Surgery">selected</attribute></attr_type><comments>&#xD;
mainly endocrine; Sosa, Julie Ann, julie.sosa@yale.edu  [Last in: 13-Mar-2011 7:22 AM] merged with this user on 07-Dec-2013 by Shearer, Laura; ; </comments><affiliation seq="1"><inst>University of California at San Francisco-UCSF</inst><dept>Surgery</dept><person_title/><room/><addr1>513 Parnassus Avenue, Suite S320</addr1><addr2>Box 0104</addr2><addr3/><city>San Francisco</city><state>California</state><country country_code="US">United States</country><post_code>94143</post_code><phone>415-476-1236</phone><fax/></affiliation><affiliation seq="2"><inst>Julie Ann Sosa</inst><dept> </dept><person_title/><room/><addr1/><addr2/><addr3/><city/><province/><country/><post_code/><phone/><fax/></affiliation><current_profile_affiliation><inst>University of California at San Francisco-UCSF</inst><dept>Surgery</dept><person_title/><room/><addr1>513 Parnassus Avenue, Suite S320</addr1><addr2>Box 0104</addr2><addr3/><city>San Francisco</city><state>California</state><country country_code="US">United States</country><post_code>94143</post_code><phone>415-476-1236</phone><fax/></current_profile_affiliation><galleyDeliveryType/></editor><editor decided="false" is_staff="true" role="Associate Editor" user_id="42809480"><salutation>Professor</salutation><first_name>Sherry</first_name><middle_name/><last_name>Wren</last_name><suffix/><degree/><email addr_type="primary">swren@stanford.edu</email><attr_type id="1569" name="Keywords"><attribute id="6568947" name="Colorectal">selected</attribute><attribute id="50049101" name="Education">selected</attribute><attribute id="6568904" name="Gastrointestinal">selected</attribute><attribute id="50049128" name="Global Surgery">selected</attribute><attribute id="6568951" name="Oncology">selected</attribute><attribute id="50049112" name="Outcomes">selected</attribute><attribute id="6568955" name="Pancreas">selected</attribute><attribute id="51916777" name="Patient Safety">selected</attribute></attr_type><comments/><orcid>0000-0002-5723-8226</orcid><orcid_id_validation>TRUE</orcid_id_validation><orcid_token_type>bearer</orcid_token_type><orcid_token_scope>[/authenticate, /read-limited]</orcid_token_scope><orcid_token_expires_in>631138518</orcid_token_expires_in><affiliation seq="1"><inst>Stanford University</inst><dept>Surgery</dept><person_title/><room/><addr1>G112 PAVAHCS</addr1><addr2>3801 Miranda Ave</addr2><addr3/><city>Palo Alto</city><state>California</state><country country_code="US">United States</country><post_code>94304</post_code><phone/><fax/></affiliation><current_profile_affiliation><inst>Stanford University</inst><dept>Surgery</dept><person_title/><room/><addr1>G112 PAVAHCS</addr1><addr2>3801 Miranda Ave</addr2><addr3/><city>Palo Alto</city><state>California</state><country country_code="US">United States</country><post_code>94304</post_code><phone/><fax/></current_profile_affiliation><galleyDeliveryType/></editor></editor_list><reviewer_list><reviewer invite_history="9" role="Reviewer" user_id="53865950"><salutation>Dr</salutation><first_name>Cindy</first_name><middle_name/><last_name>Kin</last_name><suffix/><degree/><email addr_type="primary">cindykin@stanford.edu</email><attr_type id="1569" name="Keywords"><attribute id="6568947" name="Colorectal">selected</attribute><attribute id="6568904" name="Gastrointestinal">selected</attribute></attr_type><comments/><affiliation seq="1"><inst>Stanford Univ</inst><dept/><person_title/><room/><addr1>300 Pasteur Drive</addr1><addr2>H3680K</addr2><addr3/><city>Stanford</city><state>California</state><country country_code="US">United States</country><post_code>94305</post_code><phone/><fax/></affiliation><current_profile_affiliation><inst>Stanford Univ</inst><dept/><person_title/><room/><addr1>300 Pasteur Drive</addr1><addr2>H3680K</addr2><addr3/><city>Stanford</city><state>California</state><country country_code="US">United States</country><post_code>94305</post_code><phone/><fax/></current_profile_affiliation><galleyDeliveryType/><response response_history="6" response_name="Agreed" response_type="Agreed">0</response><response response_history="0" response_name="Declined" response_type="Declined">0</response><response response_history="0" response_name="Late Response" response_type="None">0</response><response response_history="0" response_name="No Response" response_type="None">0</response><response response_history="0" response_name="Unavailable" response_type="Unavailable">0</response><rating>2.83</rating></reviewer><reviewer invite_history="159" role="Reviewer" user_id="42809480"><salutation>Professor</salutation><first_name>Sherry</first_name><middle_name/><last_name>Wren</last_name><suffix/><degree/><email addr_type="primary">swren@stanford.edu</email><attr_type id="1569" name="Keywords"><attribute id="6568947" name="Colorectal">selected</attribute><attribute id="50049101" name="Education">selected</attribute><attribute id="6568904" name="Gastrointestinal">selected</attribute><attribute id="50049128" name="Global Surgery">selected</attribute><attribute id="6568951" name="Oncology">selected</attribute><attribute id="50049112" name="Outcomes">selected</attribute><attribute id="6568955" name="Pancreas">selected</attribute><attribute id="51916777" name="Patient Safety">selected</attribute></attr_type><comments/><orcid>0000-0002-5723-8226</orcid><orcid_id_validation>TRUE</orcid_id_validation><orcid_token_type>bearer</orcid_token_type><orcid_token_scope>[/authenticate, /read-limited]</orcid_token_scope><orcid_token_expires_in>631138518</orcid_token_expires_in><affiliation seq="1"><inst>Stanford University</inst><dept>Surgery</dept><person_title/><room/><addr1>G112 PAVAHCS</addr1><addr2>3801 Miranda Ave</addr2><addr3/><city>Palo Alto</city><state>California</state><country country_code="US">United States</country><post_code>94304</post_code><phone/><fax/></affiliation><current_profile_affiliation><inst>Stanford University</inst><dept>Surgery</dept><person_title/><room/><addr1>G112 PAVAHCS</addr1><addr2>3801 Miranda Ave</addr2><addr3/><city>Palo Alto</city><state>California</state><country country_code="US">United States</country><post_code>94304</post_code><phone/><fax/></current_profile_affiliation><galleyDeliveryType/><response response_history="113" response_name="Agreed" response_type="Agreed">1</response><response response_history="5" response_name="Declined" response_type="Declined">0</response><response response_history="0" response_name="Late Response" response_type="None">0</response><response response_history="0" response_name="No Response" response_type="None">0</response><response response_history="31" response_name="Unavailable" response_type="Unavailable">0</response><rating>2.95</rating></reviewer></reviewer_list><publication_type>Original Scientific Report&#xD;
(including Papers Presented at Surgical Conferences)</publication_type><article_id_list><article_id id_type="pii">WJS</article_id></article_id_list><file_list><file file_category="" file_name="WJS-23-05-0786-File001.docx" submission_medium="online"><file_createddate>2023-09-05 02:46:59.59</file_createddate><file_designation>Main Document</file_designation><file_format>docx</file_format><file_extension>docx</file_extension><file_originalname>0786.docx</file_originalname><file_caption/><file_tag/><attribute attr_name="File Designation">Main Document</attribute><num_pages_calc>0.00</num_pages_calc><num_pages_actual>0.00</num_pages_actual></file><file file_category="" file_name="WJS-23-05-0786-File002.pdf" submission_medium="online"><file_createddate>2023-05-19 02:07:08.8</file_createddate><file_designation>Figure</file_designation><file_format>pdf</file_format><file_extension>pdf</file_extension><file_originalname>Figure 1 CONSORT diagram.pdf</file_originalname><file_caption>CONSORT diagram</file_caption><file_tag/><attribute attr_name="File Designation">Figure</attribute><num_pages_calc>0.00</num_pages_calc><num_pages_actual>0.00</num_pages_actual></file><file file_category="" file_name="WJS-23-05-0786-File003.pdf" submission_medium="online"><file_createddate>2023-05-19 02:07:09.9</file_createddate><file_designation>Figure</file_designation><file_format>pdf</file_format><file_extension>pdf</file_extension><file_originalname>Figure 2 Satisfaction tool.pdf</file_originalname><file_caption>Satisfaction tool</file_caption><file_tag/><attribute attr_name="File Designation">Figure</attribute><num_pages_calc>0.00</num_pages_calc><num_pages_actual>0.00</num_pages_actual></file><file file_category="" file_name="WJS-23-05-0786-File004.pdf" submission_medium="online"><file_createddate>2023-05-19 02:07:09.9</file_createddate><file_designation>Figure</file_designation><file_format>pdf</file_format><file_extension>pdf</file_extension><file_originalname>Figure 3 Satisfaction survey results.pdf</file_originalname><file_caption>Percentage of responding patients with ability to access technology, compared between control and intervention groups</file_caption><file_tag/><attribute attr_name="File Designation">Figure</attribute><num_pages_calc>0.00</num_pages_calc><num_pages_actual>0.00</num_pages_actual></file><file file_category="" file_name="WJS-23-05-0786-File005.docx" submission_medium="online"><file_createddate>2023-05-19 02:09:34.34</file_createddate><file_designation>Table</file_designation><file_format>docx</file_format><file_extension>docx</file_extension><file_originalname>Tables - Limbach et al..docx</file_originalname><file_caption/><file_tag/><attribute attr_name="File Designation">Table</attribute><num_pages_calc>0.00</num_pages_calc><num_pages_actual>0.00</num_pages_actual></file><file file_category="" file_name="WJS-23-05-0786-File006.docx" submission_medium="online"><file_createddate>2023-05-19 02:09:35.35</file_createddate><file_designation>Electronic Supplementary Material</file_designation><file_format>docx</file_format><file_extension>docx</file_extension><file_originalname>CONSORT checklist - Limbach et al.docx</file_originalname><file_caption/><file_tag/><attribute attr_name="File Designation">Electronic Supplementary Material</attribute><num_pages_calc>0.00</num_pages_calc><num_pages_actual>0.00</num_pages_actual></file></file_list><history><ms_id ms_no="WJS-23-05-0786.R1"><rev_id>1</rev_id><submitted_date><year>2023</year><month>08</month><day>14</day><hour>13</hour><minute>04</minute><second>21</second><time_zone>(GMT-05:00) Eastern Time (US &amp; Canada)</time_zone></submitted_date><received_date><year>2023</year><month>05</month><day>19</day><hour>14</hour><minute>28</minute><second>10</second><time_zone>(GMT-05:00) Eastern Time (US &amp; Canada)</time_zone></received_date><received_date_resub><year/><month/><day/><hour/><minute/><second/><time_zone/></received_date_resub><revised_date><year>2023</year><month>08</month><day>14</day><hour>13</hour><minute>04</minute><second>21</second><time_zone>(GMT-05:00) Eastern Time (US &amp; Canada)</time_zone></revised_date><decision_date><year>2023</year><month>09</month><day>02</day><hour>10</hour><minute>27</minute><second>25</second><time_zone>(GMT-05:00) Eastern Time (US &amp; Canada)</time_zone></decision_date><approval_date><year/><month/><day/><hour/><minute/><second/><time_zone/></approval_date><author_returned_date><year/><month/><day/><hour/><minute/><second/><time_zone/></author_returned_date><most_recent_decision_date><year/><month/><day/><hour/><minute/><second/><time_zone/></most_recent_decision_date><transmission_date><year>2023</year><month>05</month><day>19</day><hour>14</hour><minute>28</minute><second>10</second><time_zone>(GMT-05:00) Eastern Time (US &amp; Canada)</time_zone></transmission_date><web_publish_date><year/><month/><day/><hour/><minute/><second/><time_zone/></web_publish_date><task name="Admin Checklist" task_id="16485" type="manuscript checklist"><status doc_task_id="447141248" event_date="2023-08-15T04:32:59" s1_staff="false" user_id="1001119" user_role="Administrator">completed</status></task><task name="Admin Assign EIC" task_id="16482" type="assignment"><status doc_task_id="447270669" event_date="2023-08-15T04:32:59" s1_staff="false" user_id="0" user_role="Administrator">completed</status><assigned date="2023-08-15T04:32:59" role="Editor-in-Chief" user_id="31442089"/></task><task name="EIC Assign AE" task_id="44575" type="assignment"><status doc_task_id="447270670" event_date="2023-08-15T04:32:59" s1_staff="false" user_id="31442089" user_role="Editor-in-Chief">completed</status><assigned date="2023-08-15T04:32:59" role="Associate Editor" user_id="42809480"/></task><task name="AE Select Reviewers" task_id="28771" type="pick2"><status doc_task_id="447270671" event_date="2023-08-26T11:52:15" s1_staff="false" user_id="42809480" user_role="Associate Editor">completed</status></task><task name="AE Invite Reviewers" task_id="28772" type="invite"><status doc_task_id="447270672" event_date="2023-08-26T11:52:15" s1_staff="false" user_id="42809480" user_role="Associate Editor">completed</status><invited date="2023-08-15T12:00:00" role="Reviewer" user_id="53865950"/><invited date="2023-08-15T12:00:00" role="Reviewer" user_id="42809480"/></task><task name="EIC Decision" task_id="16484" type="decision"><status doc_task_id="447270673" event_date="2023-09-02T10:27:25" s1_staff="false" user_id="31442089" user_role="Editor-in-Chief">abandoned</status></task><task name="AE Assign Reviewers" task_id="16481" type="multiple assignment"><status doc_task_id="447270677" event_date="2023-08-26T11:52:15" s1_staff="false" user_id="42809480" user_role="Associate Editor">completed</status><assigned date="2023-08-26T11:51:40" role="Reviewer" user_id="42809480"/></task><task name="Reviewers Score" task_id="16483" type="score"><status doc_task_id="448532600" event_date="2023-08-26T11:52:15" s1_staff="false" user_id="42809480" user_role="Reviewer">completed</status><review user_id="42809480"><recommendation recommendation_name="Accept" recommendation_type="None"/><review_comments><comment to_name="Comments to the EIC" to_role="Editor">They have addressed the editorial concerns</comment></review_comments><score><custom_fields cd_code="Warrant an Invited Commentary?" cd_name="1. Does this manuscript warrant an Invited Commentary to add context? [Optional]" cd_value="Yes" cd_value_code="Yes"/><custom_fields cd_code="Provide Invited Commentary?" cd_name="2. Are you interested in providing this Invited Commentary?" cd_value="No" cd_value_code="No"/><custom_fields cd_code="Suggest who should write an Invited Commentary" cd_name="i. If No, is there someone you would suggest who should write an Invited Commentary?" cd_value="Cindy Kin" cd_value_code="Textarea"/></score></review></task><task name="AE Recommends" task_id="44576" type="recommend"><status doc_task_id="448532620" event_date="2023-08-26T11:54:43" s1_staff="false" user_id="42809480" user_role="Associate Editor">completed</status><recommendation recommendation_name="Accept" recommendation_type="None"><recommendation_comments><comment to_name="Comments to Editor" to_role="Editor">I suggest Cindy Kin for an editorial.  This is a feasibility and acceptability report of a RCT so there is no end data from the study itself. Telemonitoring is a hot topic so I think it would be of interest.</comment></recommendation_comments></recommendation></task><task name="EIC Decision" task_id="16484" type="decision"><status doc_task_id="448532670" event_date="2023-09-02T10:27:25" s1_staff="false" user_id="31442089" user_role="Editor-in-Chief">completed</status><decision decision_name="Accept" decision_type="Accept"/></task><task name="Production Checklist" task_id="16489" type="production checklilst"><status doc_task_id="449303352" event_date="2023-09-06T11:11:27" s1_staff="false" user_id="1001119" user_role="Administrator">completed</status></task><task name="Assign to Batch" task_id="16490" type="assign to batch"><status doc_task_id="449756429" event_date="2023-09-06T11:11:59" s1_staff="false" user_id="0" user_role="Administrator">processing</status></task></ms_id><ms_id ms_no="WJS-23-05-0786"><rev_id>0</rev_id><submitted_date><year>2023</year><month>05</month><day>19</day><hour>14</hour><minute>28</minute><second>10</second><time_zone>(GMT-05:00) Eastern Time (US &amp; Canada)</time_zone></submitted_date><received_date><year>2023</year><month>05</month><day>19</day><hour>14</hour><minute>28</minute><second>10</second><time_zone>(GMT-05:00) Eastern Time (US &amp; Canada)</time_zone></received_date><received_date_resub><year/><month/><day/><hour/><minute/><second/><time_zone/></received_date_resub><revised_date><year/><month/><day/><hour/><minute/><second/><time_zone/></revised_date><decision_date><year>2023</year><month>07</month><day>13</day><hour>04</hour><minute>06</minute><second>04</second><time_zone>(GMT-05:00) Eastern Time (US &amp; Canada)</time_zone></decision_date><approval_date><year/><month/><day/><hour/><minute/><second/><time_zone/></approval_date><author_returned_date><year/><month/><day/><hour/><minute/><second/><time_zone/></author_returned_date><most_recent_decision_date><year/><month/><day/><hour/><minute/><second/><time_zone/></most_recent_decision_date><transmission_date><year>2023</year><month>05</month><day>19</day><hour>14</hour><minute>28</minute><second>10</second><time_zone>(GMT-05:00) Eastern Time (US &amp; Canada)</time_zone></transmission_date><web_publish_date><year/><month/><day/><hour/><minute/><second/><time_zone/></web_publish_date></ms_id></history><fulltext_url/><abstract>Background: Telehealth has enabled monitoring of patient generated health data (PGHD); however, limited evidence exists on feasibility. This prospective randomized trial assesses the feasibility and acceptability of perioperative telemonitoring in patients undergoing complex gastrointestinal oncologic surgery. &#xD;
Methods: Patients undergoing gastrointestinal oncologic surgery wore an activity tracker, completed electronic symptom monitoring, and recorded vital signs via a telehealth app before surgery and post-discharge from 10/21/21-8/31/22. Patients in the intervention arm received nursing triage support when data deviated from predetermined thresholds. Feasibility was the primary outcome, defined as patient adherence to 70% of data entry timepoints. Acceptability was assessed by the patient satisfaction tool.   &#xD;
Results: The majority (83/106; 78%) of screened patients were consented, with 65 completing the study by 8/31/22. Median age was 52 (range 28-72) and 21 (32%) were female. Overall, 88% (57/65) completed 70% of the time points (baseline, discharge, d2, d7, d14, d30). Patients in the intervention arm (97%, 31/32) were significantly more likely to complete 70% of the time points than the control arm (79%, 26/33; p&lt;0.05). The overall attrition rate was 4.6% (3/65) and late ineligibility was 6.1% (4/65). The majority of patients completed the satisfaction tool (54/65; 83.1%) and reported that telemonitoring was helpful to track their daily activities (43/54; 80%) and the timing of surveys was just right (51/54; 94%). &#xD;
Conclusion: Remote perioperative telemonitoring of PGHD appears feasible and acceptable in complex gastrointestinal oncologic surgery. Future analyses will determine which aspects of telemonitoring impact perioperative outcomes and render the most value. </abstract><configurable_data_fields><custom_fields cd_code="Electronic Supplementary Material" cd_name="Do you have electronic supplementary material (e.g. video or sound files)?" cd_value="No" cd_value_code="No"/><custom_fields cd_code="Would this be the very first publication in a peer reviewed journal for the first author?" cd_name="Would this be the very first publication in a peer reviewed journal for the first author?" cd_value="No" cd_value_code="No"/><custom_fields cd_code="Manuscript Guidelines" cd_name="Not adhering to the manuscript guidelines can result in your manuscript being returned to be revised. Does your manuscript conform the manuscript guidelines set by World Journal of Surgery in the &lt;a href=&#34;https://mc.manuscriptcentral.com/societyimages/wjs/WORLD%20JOURNAL%20OF%20SURGERY%20INSTRUCTIONS%20FOR%20AUTHORS.pdf&#34; target=&#34;_blank&#34;&gt;Instructions for Authors&lt;/a&gt;?" cd_value="Yes" cd_value_code="Yes"/><custom_fields cd_code="Manuscript Type:" cd_name="Manuscript Type:" cd_value="Original Scientific Report&#xD;&#xA;(including Papers Presented at Surgical Conferences)" cd_value_code="Original Scientific Report"/><custom_fields cd_code="Manuscript Complete" cd_name="Is the manuscript viewable and complete?&#xD;&#xA;" cd_value="Yes" cd_value_code="Yes"/><custom_fields cd_code="Digital Files Approved" cd_name="Digital Files Approved" cd_value="asdf" cd_value_code="asdf"/><custom_fields cd_code="Metadata Approved" cd_name="Metadata Approved" cd_value="asdf" cd_value_code="asdf"/></configurable_data_fields><notes>This one looks like it is going to publication. Let's invite Cindy Kin to do an IC and also let's have a visual abstrace make for this one. Thanks, JAS;</notes><content><first_page/><last_page/><attr_type id="1569" name="Keywords"><attribute id="6568947" name="Colorectal">selected</attribute><attribute id="6568904" name="Gastrointestinal">selected</attribute><attribute id="50234186" name="Hepatic">selected</attribute><attribute id="6568951" name="Oncology">selected</attribute></attr_type><total_pages_calc>0.00</total_pages_calc><total_pages_actual/><total_tables/><num_color_figures/><num_bw_figures/><total_figures/><total_pdf_pages>0.00</total_pdf_pages></content><office_contact user_id=""><salutation/><first_name/><middle_name/><last_name/><suffix/><degree/><email addr_type="primary">wjs@iss-sic.com</email><comments/><affiliation seq="1"><inst/><dept/><person_title/><room/><addr1/><addr2/><addr3/><city/><province/><country/><post_code/><phone>971-275-2918</phone><fax>503-274-9433</fax></affiliation><current_profile_affiliation><inst/><dept/><person_title/><room/><addr1/><addr2/><addr3/><city/><province/><country/><post_code/><phone>971-275-2918</phone><fax>503-274-9433</fax></current_profile_affiliation><galleyDeliveryType/></office_contact><manuscript_flags><manuscript_flag color="Gray Circled Check"> </manuscript_flag></manuscript_flags><client_data><client_journal_id>268</client_journal_id></client_data><lte_text_area/><email_list><email_sent><send_date><year/><month/><day/><hour/><minute/><second/><time_zone/></send_date><to user_id="42809480">swren@stanford.edu</to><subject>World Journal of Surgery - ThankU4ReviewLetter (N-SW-46)</subject><body>@@date to be populated upon sending@@

Dear Reviewer:

I am herewith informing you of the decision to manuscript # WJS-23-05-0786.R1 entitled "Randomized controlled trial of perioperative telemonitoring of patient generated health data in gastrointestinal oncologic surgery: Assessing overall feasibility and acceptability" for the World Journal of Surgery.
The decision rendered is: Accept

At the bottom of this email you'll find the comments of all reviewers.

On behalf of the Editors of the World Journal of Surgery, we appreciate the voluntary contribution that each reviewer gives to the Journal.  We thank you for your participation in the online review process and hope that we may call upon you again to review future manuscripts.

With many thanks and kindest regards,
Professor Julie Ann Sosa
Editor in Chief, World Journal of Surgery
julie.sosa@ucsf.edu

--
Reviewer: 1&#xD;
&#xD;
Comments:&#xD;
(There are no comments.)</body></email_sent><email_sent><send_date><year>2023</year><month>08</month><day>14</day><hour>13</hour><minute>04</minute><second>23</second><time_zone>(GMT-05:00) Eastern Time (US &amp; Canada)</time_zone></send_date><to user_id="64540724">lmelstrom@coh.org</to><subject>World Journal of Surgery - Manuscript ID WJS-23-05-0786.R1 (SY-05)</subject><body>14-Aug-2023

Dear Dr Melstrom:

Your manuscript entitled "Randomized controlled trial of perioperative telemonitoring of patient generated health data in gastrointestinal oncologic surgery: Assessing overall feasibility and acceptability" has been successfully submitted online and is presently being given full consideration for publication in the World Journal of Surgery.

Your manuscript ID is WJS-23-05-0786.R1.

Please mention the above manuscript ID in all future correspondence or when calling the office for questions. If there are any changes in your street address or e-mail address, please log in to Manuscript Central at https://mc.manuscriptcentral.com/wjs and edit your user information as appropriate.

You can view the status of your manuscript at any time by checking your Author Center after logging in to https://mc.manuscriptcentral.com/wjs.

Thank you for submitting your manuscript to the World Journal of Surgery.

Sincerely,
World Journal of Surgery Editorial Office</body></email_sent><email_sent><send_date><year>2023</year><month>08</month><day>15</day><hour>16</hour><minute>33</minute><second>08</second><time_zone>(GMT-05:00) Eastern Time (US &amp; Canada)</time_zone></send_date><to user_id="42809480">swren@stanford.edu</to><subject>World Journal of Surgery - revised manuscript</subject><body>-3-315-Aug-2023&#xD;
&#xD;
Dear Professor Wren:&#xD;
&#xD;
Manuscript ID WJS-23-05-0786.R1 entitled "Randomized controlled trial of perioperative telemonitoring of patient generated health data in gastrointestinal oncologic surgery: Assessing overall feasibility and acceptability" with Dr Melstrom as contact author has been submitted to the World Journal of Surgery.&#xD;
&#xD;
I invite you to review this revised manuscript.&#xD;
&#xD;
Due to limited publication pages and the growing number of new manuscripts we receive, the WJS can only accept &lt;20% of manuscripts submitted.  Please reserve recommendations for revision to manuscripts that are likely to rise to the WJS level of excellence after further work by the authors.&#xD;
&#xD;
********************************************************************************&#xD;
Please click on one of the following responses to indicate your availability:&#xD;
&#xD;
*** PLEASE NOTE: This is a two-step process. After clicking on the link, you will be directed to a webpage to confirm. *** &#xD;
&#xD;
Agreed: https://mc.manuscriptcentral.com/wjs?URL_MASK=a06e5cba100945c096421269806b6d20&#xD;
&#xD;
Declined: https://mc.manuscriptcentral.com/wjs?URL_MASK=e36bb0497d764017b0b8f862ace5399a&#xD;
&#xD;
Unavailable: https://mc.manuscriptcentral.com/wjs?URL_MASK=23fec2f989634f1282dd40f3763c4b3e&#xD;
&#xD;
To access the manuscript, please login to the World Journal of Surgery - Manuscript Central site at https://mc.manuscriptcentral.com/wjs.&#xD;
&#xD;
Your case-sensitive USER ID is swren@stanford.edu and your PASSWORD is @@PERSON_PASSWORD_DIRECT_LINK42809480@@.&#xD;
&#xD;
The abstract appears at the end of this letter, along with the names of the authors.  Please let me know as soon as possible if you will be able to accept my invitation to review.  If you are unable to review at this time, I would appreciate you recommending another expert reviewer.  You may e-mail me with your reply or click the appropriate link at the bottom of the page to automatically register your reply with our online manuscript submission and review system.&#xD;
&#xD;
Once you accept my invitation to review this manuscript, you will be notified via e-mail about how to access Manuscript Central, our online manuscript submission and review system.  You will then have access to the manuscript and reviewer instructions in your Reviewer Center.&#xD;
&#xD;
I realize that our expert reviewers greatly contribute to the high standards of the Journal, and I thank you for your present and/or future participation.&#xD;
&#xD;
With kindest regards,&#xD;
&#xD;
Prof Sherry Wren&#xD;
Associate Editor&#xD;
World Journal of Surgery&#xD;
swren@stanford.edu&#xD;
&#xD;
If you have not previously done so, please click on one of the following responses to indicate your availability:&#xD;
&#xD;
*** PLEASE NOTE: This is a two-step process. After clicking on the link, you will be directed to a webpage to confirm. *** &#xD;
&#xD;
Agreed: https://mc.manuscriptcentral.com/wjs?URL_MASK=dad9ebbd06354626a3809fde9a260027&#xD;
&#xD;
Declined: https://mc.manuscriptcentral.com/wjs?URL_MASK=9f6793997873418d80da50bfc6fbab73&#xD;
&#xD;
Unavailable: https://mc.manuscriptcentral.com/wjs?URL_MASK=f93e27b217f24d3fb03495d6606d6643&#xD;
&#xD;
&#xD;
MANUSCRIPT DETAILS&#xD;
&#xD;
TITLE: Randomized controlled trial of perioperative telemonitoring of patient generated health data in gastrointestinal oncologic surgery: Assessing overall feasibility and acceptability&#xD;
&#xD;
AUTHORS: Limbach, Kristen; Esslin, Patricia; Sun, Virginia ; Fan, Darrell; Kaiser, Andreas; Paz, I. Benjamin; Raoof, Mustafa; Lewis, Aaron; Melstrom, Kurt; Lai, Lily; Woo, Yanghee; Singh, Gagandeep; Fong, Yuman; Melstrom, Laleh G.&#xD;
&#xD;
ABSTRACT: Background: Telehealth has enabled monitoring of patient generated health data (PGHD); however, limited evidence exists on feasibility. This prospective randomized trial assesses the feasibility and acceptability of perioperative telemonitoring in patients undergoing complex gastrointestinal oncologic surgery. &#xD;
Methods: Patients undergoing gastrointestinal oncologic surgery wore an activity tracker, completed electronic symptom monitoring, and recorded vital signs via a telehealth app before surgery and post-discharge from 10/21/21-8/31/22. Patients in the intervention arm received nursing triage support when data deviated from predetermined thresholds. Feasibility was the primary outcome, defined as patient adherence to 70% of data entry timepoints. Acceptability was assessed by the patient satisfaction tool.   &#xD;
Results: The majority (83/106; 78%) of screened patients were consented, with 65 completing the study by 8/31/22. Median age was 52 (range 28-72) and 21 (32%) were female. Overall, 88% (57/65) completed 70% of the time points (baseline, discharge, d2, d7, d14, d30). Patients in the intervention arm (97%, 31/32) were significantly more likely to complete 70% of the time points than the control arm (79%, 26/33; p&lt;0.05). The overall attrition rate was 4.6% (3/65) and late ineligibility was 6.1% (4/65). The majority of patients completed the satisfaction tool (54/65; 83.1%) and reported that telemonitoring was helpful to track their daily activities (43/54; 80%) and the timing of surveys was just right (51/54; 94%). &#xD;
Conclusion: Remote perioperative telemonitoring of PGHD appears feasible and acceptable in complex gastrointestinal oncologic surgery. Future analyses will determine which aspects of telemonitoring impact perioperative outcomes and render the most value.</body></email_sent><email_sent><send_date><year>2023</year><month>08</month><day>15</day><hour>16</hour><minute>33</minute><second>14</second><time_zone>(GMT-05:00) Eastern Time (US &amp; Canada)</time_zone></send_date><to user_id="53865950">cindykin@stanford.edu</to><subject>World Journal of Surgery - revised manuscript</subject><body>-3-315-Aug-2023&#xD;
&#xD;
Dear Dr Kin:&#xD;
&#xD;
Manuscript ID WJS-23-05-0786.R1 entitled "Randomized controlled trial of perioperative telemonitoring of patient generated health data in gastrointestinal oncologic surgery: Assessing overall feasibility and acceptability" with Dr Melstrom as contact author has been submitted to the World Journal of Surgery.&#xD;
&#xD;
I invite you to review this revised manuscript.&#xD;
&#xD;
Due to limited publication pages and the growing number of new manuscripts we receive, the WJS can only accept &lt;20% of manuscripts submitted.  Please reserve recommendations for revision to manuscripts that are likely to rise to the WJS level of excellence after further work by the authors.&#xD;
&#xD;
********************************************************************************&#xD;
Please click on one of the following responses to indicate your availability:&#xD;
&#xD;
*** PLEASE NOTE: This is a two-step process. After clicking on the link, you will be directed to a webpage to confirm. *** &#xD;
&#xD;
Agreed: https://mc.manuscriptcentral.com/wjs?URL_MASK=59390214b90b43f6a8b9cd86dd5f4c72&#xD;
&#xD;
Declined: https://mc.manuscriptcentral.com/wjs?URL_MASK=a2b81bc7be274c658352e6df536bc3e7&#xD;
&#xD;
Unavailable: https://mc.manuscriptcentral.com/wjs?URL_MASK=8d7150b774784be3889f99256dbcb650&#xD;
&#xD;
To access the manuscript, please login to the World Journal of Surgery - Manuscript Central site at https://mc.manuscriptcentral.com/wjs.&#xD;
&#xD;
Your case-sensitive USER ID is cindykin@stanford.edu and your PASSWORD is @@PERSON_PASSWORD_DIRECT_LINK53865950@@.&#xD;
&#xD;
The abstract appears at the end of this letter, along with the names of the authors.  Please let me know as soon as possible if you will be able to accept my invitation to review.  If you are unable to review at this time, I would appreciate you recommending another expert reviewer.  You may e-mail me with your reply or click the appropriate link at the bottom of the page to automatically register your reply with our online manuscript submission and review system.&#xD;
&#xD;
Once you accept my invitation to review this manuscript, you will be notified via e-mail about how to access Manuscript Central, our online manuscript submission and review system.  You will then have access to the manuscript and reviewer instructions in your Reviewer Center.&#xD;
&#xD;
I realize that our expert reviewers greatly contribute to the high standards of the Journal, and I thank you for your present and/or future participation.&#xD;
&#xD;
With kindest regards,&#xD;
&#xD;
Prof Sherry Wren&#xD;
Associate Editor&#xD;
World Journal of Surgery&#xD;
swren@stanford.edu&#xD;
&#xD;
If you have not previously done so, please click on one of the following responses to indicate your availability:&#xD;
&#xD;
*** PLEASE NOTE: This is a two-step process. After clicking on the link, you will be directed to a webpage to confirm. *** &#xD;
&#xD;
Agreed: https://mc.manuscriptcentral.com/wjs?URL_MASK=c2b637c2c27845b48dfc7e5aae22fc1a&#xD;
&#xD;
Declined: https://mc.manuscriptcentral.com/wjs?URL_MASK=ca0f7701933d4f3caf4595c48d2889cc&#xD;
&#xD;
Unavailable: https://mc.manuscriptcentral.com/wjs?URL_MASK=cc8972d1e208499cacf3fda0b2af6606&#xD;
&#xD;
&#xD;
MANUSCRIPT DETAILS&#xD;
&#xD;
TITLE: Randomized controlled trial of perioperative telemonitoring of patient generated health data in gastrointestinal oncologic surgery: Assessing overall feasibility and acceptability&#xD;
&#xD;
AUTHORS: Limbach, Kristen; Esslin, Patricia; Sun, Virginia ; Fan, Darrell; Kaiser, Andreas; Paz, I. Benjamin; Raoof, Mustafa; Lewis, Aaron; Melstrom, Kurt; Lai, Lily; Woo, Yanghee; Singh, Gagandeep; Fong, Yuman; Melstrom, Laleh G.&#xD;
&#xD;
ABSTRACT: Background: Telehealth has enabled monitoring of patient generated health data (PGHD); however, limited evidence exists on feasibility. This prospective randomized trial assesses the feasibility and acceptability of perioperative telemonitoring in patients undergoing complex gastrointestinal oncologic surgery. &#xD;
Methods: Patients undergoing gastrointestinal oncologic surgery wore an activity tracker, completed electronic symptom monitoring, and recorded vital signs via a telehealth app before surgery and post-discharge from 10/21/21-8/31/22. Patients in the intervention arm received nursing triage support when data deviated from predetermined thresholds. Feasibility was the primary outcome, defined as patient adherence to 70% of data entry timepoints. Acceptability was assessed by the patient satisfaction tool.   &#xD;
Results: The majority (83/106; 78%) of screened patients were consented, with 65 completing the study by 8/31/22. Median age was 52 (range 28-72) and 21 (32%) were female. Overall, 88% (57/65) completed 70% of the time points (baseline, discharge, d2, d7, d14, d30). Patients in the intervention arm (97%, 31/32) were significantly more likely to complete 70% of the time points than the control arm (79%, 26/33; p&lt;0.05). The overall attrition rate was 4.6% (3/65) and late ineligibility was 6.1% (4/65). The majority of patients completed the satisfaction tool (54/65; 83.1%) and reported that telemonitoring was helpful to track their daily activities (43/54; 80%) and the timing of surveys was just right (51/54; 94%). &#xD;
Conclusion: Remote perioperative telemonitoring of PGHD appears feasible and acceptable in complex gastrointestinal oncologic surgery. Future analyses will determine which aspects of telemonitoring impact perioperative outcomes and render the most value.</body></email_sent><email_sent><send_date><year>2023</year><month>08</month><day>19</day><hour>02</hour><minute>02</minute><second>13</second><time_zone>(GMT-05:00) Eastern Time (US &amp; Canada)</time_zone></send_date><to user_id="42809480">swren@stanford.edu</to><subject>Reminder: "World Journal of Surgery" (SY-42.1)</subject><body>19-Aug-2023

Dear Professor Wren:

Recently, we invited you to review Manuscript ID WJS-23-05-0786.R1, entitled "Randomized controlled trial of perioperative telemonitoring of patient generated health data in gastrointestinal oncologic surgery: Assessing overall feasibility and acceptability."

This e-mail is simply a reminder to give us an answer if you wish to review.


Please click on one of the following responses to indicate your availability:

*** PLEASE NOTE: This is a two-step process. After clicking on the link, you will be directed to a webpage to confirm. *** &#xD;
&#xD;
Agreed: https://mc.manuscriptcentral.com/wjs?URL_MASK=66fd112be047417fb8eb30090424e364&#xD;
&#xD;
Declined: https://mc.manuscriptcentral.com/wjs?URL_MASK=170e6aff2aae4c4aa1a03f85e115b7f4&#xD;
&#xD;
Unavailable: https://mc.manuscriptcentral.com/wjs?URL_MASK=8e0398c5ae3d4a21b3cf24734084e705

We thank you for your assistance.

With kindest regards,

Professor Sherry Wren
Associate Editor, "World Journal of Surgery"
swren@stanford.edu</body></email_sent><email_sent><send_date><year>2023</year><month>08</month><day>19</day><hour>02</hour><minute>02</minute><second>14</second><time_zone>(GMT-05:00) Eastern Time (US &amp; Canada)</time_zone></send_date><to user_id="53865950">cindykin@stanford.edu</to><subject>Reminder: "World Journal of Surgery" (SY-42.1)</subject><body>19-Aug-2023

Dear Dr Kin:

Recently, we invited you to review Manuscript ID WJS-23-05-0786.R1, entitled "Randomized controlled trial of perioperative telemonitoring of patient generated health data in gastrointestinal oncologic surgery: Assessing overall feasibility and acceptability."

This e-mail is simply a reminder to give us an answer if you wish to review.


Please click on one of the following responses to indicate your availability:

*** PLEASE NOTE: This is a two-step process. After clicking on the link, you will be directed to a webpage to confirm. *** &#xD;
&#xD;
Agreed: https://mc.manuscriptcentral.com/wjs?URL_MASK=30276f6a104a4065a126e53df9f63956&#xD;
&#xD;
Declined: https://mc.manuscriptcentral.com/wjs?URL_MASK=825903071ea3488ca1bd7e6dcba2a309&#xD;
&#xD;
Unavailable: https://mc.manuscriptcentral.com/wjs?URL_MASK=fca019d648ec4ccba92069e595658a32

We thank you for your assistance.

With kindest regards,

Professor Sherry Wren
Associate Editor, "World Journal of Surgery"
swren@stanford.edu</body></email_sent><email_sent><send_date><year>2023</year><month>08</month><day>26</day><hour>23</hour><minute>52</minute><second>16</second><time_zone>(GMT-05:00) Eastern Time (US &amp; Canada)</time_zone></send_date><to user_id="42809480">swren@stanford.edu</to><subject>Thank you for submitting your review of Manuscript ID WJS-23-05-0786.R1 for the World Journal of Surgery (N-RW-35)</subject><body>26-Aug-2023

Dear Reviewer:

Thank you for reviewing manuscript # WJS-23-05-0786.R1 entitled "Randomized controlled trial of perioperative telemonitoring of patient generated health data in gastrointestinal oncologic surgery: Assessing overall feasibility and acceptability" for the World Journal of Surgery.

On behalf of the Editors of the World Journal of Surgery, we appreciate the voluntary contribution that each reviewer gives to the Journal.  We thank you for your participation in the online review process and hope that we may call upon you again to review future manuscripts.

With kindest regards,
Professor Julie Ann Sosa
Editor in Chief, World Journal of Surgery
julie.sosa@ucsf.edu</body></email_sent><email_sent><send_date><year>2023</year><month>08</month><day>26</day><hour>23</hour><minute>52</minute><second>16</second><time_zone>(GMT-05:00) Eastern Time (US &amp; Canada)</time_zone></send_date><to user_id="42809480">swren@stanford.edu</to><subject>Manuscript WJS-23-05-0786.R1 is ready for recommendation</subject><body>26-Aug-2023

Dear Professor Sherry Wren:

Recently, you chose Reviewers for Manuscript ID WJS-23-05-0786.R1, entitled "Randomized controlled trial of perioperative telemonitoring of patient generated health data in gastrointestinal oncologic surgery: Assessing overall feasibility and acceptability."  The manuscript has received the required number of reviews and is now ready for your recommendation.

For immediate access to Manuscript Central please click this link:
https://mc.manuscriptcentral.com/wjs?URL_MASK=153549acdff24cbc9601f40f63b568b9

Sincerely,
Professor Julie Ann Sosa
Editor in Chief, World Journal of Surgery
julie.sosa@ucsf.edu</body></email_sent><email_sent><send_date><year>2023</year><month>09</month><day>02</day><hour>10</hour><minute>27</minute><second>08</second><time_zone>(GMT-05:00) Eastern Time (US &amp; Canada)</time_zone></send_date><to user_id="1001119">wjs@iss-sic.com</to><subject>World Journal of Surgery</subject><body>02-Sep-2023&#xD;
&#xD;
WJS-23-05-0786.R1 - Randomized controlled trial of perioperative telemonitoring of patient generated health data in gastrointestinal oncologic surgery: Assessing overall feasibility and acceptability&#xD;
&#xD;
Dear Laura&#xD;
&#xD;
Let's get an invited commentary for this one. Sherry suggests Cindy Kin. I'm going to accept the paper. Thanks, JAS&#xD;
&#xD;
Sincerely,&#xD;
Professor Julie Ann Sosa&#xD;
World Journal of Surgery</body></email_sent><email_sent doc_task_id="448532670"><send_date><year>2023</year><month>09</month><day>02</day><hour>10</hour><minute>27</minute><second>26</second><time_zone>(GMT-05:00) Eastern Time (US &amp; Canada)</time_zone></send_date><to user_id="64540724">lmelstrom@coh.org</to><cc user_id="1552611">sean.beppler@springer.com</cc><subject>World Journal of Surgery - Decision on Manuscript ID WJS-23-05-0786.R1 (D-RW-01)</subject><body>02-Sep-2023&#xD;
&#xD;
Dear Dr Melstrom:&#xD;
&#xD;
Your manuscript entitled "Randomized controlled trial of perioperative telemonitoring of patient generated health data in gastrointestinal oncologic surgery: Assessing overall feasibility and acceptability" has been accepted in its current form for publication in the World Journal of Surgery contingent upon a Crosscheck scan.  After acceptance, all WJS material is put through a computer search comparing the new material with all previously published scientific work.  We will contact you if any significant "overlap" is demonstrated.&#xD;
&#xD;
Prior to publication, your manuscript will be reviewed by the World Journal of Surgery Ombuds for diversity, equity, and inclusion. If any changes may be necessary to the manuscript based on this review, you will be contacted.&#xD;
&#xD;
Thank you for your fine contribution.  On behalf of the Editors of the World Journal of Surgery, we look forward to your continued contributions to the Journal.&#xD;
&#xD;
With kindest regards,&#xD;
Professor Julie Ann Sosa&#xD;
Editor-in-Chief, World Journal of Surgery&#xD;
julie.sosa@ucsf.edu&#xD;
&#xD;
&#xD;
Please note that this journal is a Transformative Journal (TJ). Authors may publish their research with us through the traditional subscription access route or make their paper immediately open access through payment of an article-processing charge (APC). Authors will not be required to make a final decision about access to their article until it has been accepted.&#xD;
&#xD;
Authors may need to take specific actions to achieve compliance with funder and institutional open access mandates. If your research is supported by a funder that requires immediate open access (e.g. according to Plan S principles) then you should select the gold OA route, and we will direct you to the compliant route where possible. For authors selecting the subscription publication route our standard licensing terms will need to be accepted, including our self-archiving policies. Those standard licensing terms will supersede any other terms that the author or any third party may assert apply to any version of the manuscript.&#xD;
&#xD;
&#xD;
Information Regarding US National Institutes of Health (NIH) Public Access Policy&#xD;
&#xD;
Authors who received research funding from the US National Institutes of Health (NIH) are required by NIH to submit accepted manuscripts to PubMed Central (PMC) in compliance with the NIH Public Access Policy.&#xD;
&#xD;
PMC seeks deposit of the Accepted manuscript (AM). This is the manuscript in the form when it is accepted for publication in the journal after peer-review is complete, i.e. – the version which has just been accepted by the World Journal of Surgery.&#xD;
&#xD;
If optional open-access publication of the article will be purchased for your work, called "Springer Open Choice," at a cost of $4,390, SpringerNature will take care of the immediate deposit to PMC. The article will also be available with open access right away (not after the PMC 12-month embargo period).&#xD;
&#xD;
If your work will be published at no cost, behind the traditional paywall, you must comply with PMC submission manually.&#xD;
&#xD;
A step-by-step guide on uploading your manuscript to PMC is available from NIH:  https://www.nihms.nih.gov/login/?next=/submission/&#xD;
A similar guide is also available for Europe PMC:  http://plus.europepmc.org/user-guide&#xD;
&#xD;
An additional overview on archiving of manuscripts is available at: https://www.springernature.com/gp/open-research/policies/journal-policies#c23214260</body></email_sent><email_sent><send_date><year>2023</year><month>09</month><day>06</day><hour>11</hour><minute>11</minute><second>54</second><time_zone>(GMT-05:00) Eastern Time (US &amp; Canada)</time_zone></send_date><to>Jodi.Borgenicht@springer-sbm.com</to><subject>Manuscript ID WJS-23-05-0786.R1 - ready to go</subject><body>06-Sep-2023 - Letter to Publisher&#xD;
&#xD;
Dear Jodi,&#xD;
&#xD;
Manuscript ID WJS-23-05-0786.R1 entitled "Randomized controlled trial of perioperative telemonitoring of patient generated health data in gastrointestinal oncologic surgery: Assessing overall feasibility and acceptability," with Dr Melstrom as corresponding author, has been accepted to the World Journal of Surgery.&#xD;
&#xD;
*************&#xD;
&#xD;
An Invited Commentary has been requested to accompany this.&#xD;
&#xD;
*************&#xD;
&#xD;
The manuscript has been assigned to a batch; the files for production are on their way to the publisher.&#xD;
&#xD;
....&#xD;
&#xD;
With kindest regards,&#xD;
&#xD;
Laura&#xD;
Laura Shearer&#xD;
World Journal of Surgery Editorial Office&#xD;
wjs@iss-sic.com</body></email_sent></email_list><user_list><user contact="false" is_staff="false" submitter="false" submitting_agent="false" user_id="108233969"><salutation>Dr</salutation><first_name>Lily</first_name><middle_name/><last_name>Lai</last_name><suffix/><degree/><email addr_type="primary">llai@coh.org</email><comments/><affiliation seq="1"><inst>City of Hope Comprehensive Cancer Center</inst><institution_id institution_id_type="Ringgold">20220</institution_id><dept>Surgery</dept><person_title/><room/><addr1/><addr2/><addr3/><city>Duarte</city><state>California</state><country country_code="US">United States</country><post_code/><phone/><fax/></affiliation><current_profile_affiliation><inst>City of Hope Comprehensive Cancer Center</inst><institution_id institution_id_type="Ringgold">20220</institution_id><dept>Surgery</dept><person_title/><room/><addr1/><addr2/><addr3/><city>Duarte</city><state>California</state><country country_code="US">United States</country><post_code/><phone/><fax/></current_profile_affiliation><galleyDeliveryType/></user><user contact="false" is_staff="false" submitter="false" submitting_agent="false" user_id="108233943"><salutation>Dr</salutation><first_name>Aaron</first_name><middle_name/><last_name>Lewis</last_name><suffix/><degree/><email addr_type="primary">aalewis@coh.org</email><comments/><affiliation seq="1"><inst>City of Hope Comprehensive Cancer Center</inst><institution_id institution_id_type="Ringgold">20220</institution_id><dept>Surgery</dept><person_title/><room/><addr1/><addr2/><addr3/><city>Duarte</city><state>California</state><country country_code="US">United States</country><post_code/><phone/><fax/></affiliation><current_profile_affiliation><inst>City of Hope Comprehensive Cancer Center</inst><institution_id institution_id_type="Ringgold">20220</institution_id><dept>Surgery</dept><person_title/><room/><addr1/><addr2/><addr3/><city>Duarte</city><state>California</state><country country_code="US">United States</country><post_code/><phone/><fax/></current_profile_affiliation><galleyDeliveryType/></user><user contact="false" is_staff="false" submitter="false" submitting_agent="false" user_id="42809480"><salutation>Professor</salutation><first_name>Sherry</first_name><middle_name/><last_name>Wren</last_name><suffix/><degree/><email addr_type="primary">swren@stanford.edu</email><attr_type id="1569" name="Keywords"><attribute id="6568947" name="Colorectal">selected</attribute><attribute id="50049101" name="Education">selected</attribute><attribute id="6568904" name="Gastrointestinal">selected</attribute><attribute id="50049128" name="Global Surgery">selected</attribute><attribute id="6568951" name="Oncology">selected</attribute><attribute id="50049112" name="Outcomes">selected</attribute><attribute id="6568955" name="Pancreas">selected</attribute><attribute id="51916777" name="Patient Safety">selected</attribute></attr_type><comments/><orcid>0000-0002-5723-8226</orcid><orcid_id_validation>TRUE</orcid_id_validation><orcid_token_type>bearer</orcid_token_type><orcid_token_scope>[/authenticate, /read-limited]</orcid_token_scope><orcid_token_expires_in>631138518</orcid_token_expires_in><affiliation seq="1"><inst>Stanford University</inst><dept>Surgery</dept><person_title/><room/><addr1>G112 PAVAHCS</addr1><addr2>3801 Miranda Ave</addr2><addr3/><city>Palo Alto</city><state>California</state><country country_code="US">United States</country><post_code>94304</post_code><phone/><fax/></affiliation><current_profile_affiliation><inst>Stanford University</inst><dept>Surgery</dept><person_title/><room/><addr1>G112 PAVAHCS</addr1><addr2>3801 Miranda Ave</addr2><addr3/><city>Palo Alto</city><state>California</state><country country_code="US">United States</country><post_code>94304</post_code><phone/><fax/></current_profile_affiliation><galleyDeliveryType/></user><user contact="true" is_staff="false" submitter="false" submitting_agent="false" user_id="64540724"><salutation>Dr</salutation><first_name>Laleh G.</first_name><middle_name/><last_name>Melstrom</last_name><suffix/><degree/><email addr_type="primary">lmelstrom@coh.org</email><attr_type id="1569" name="Keywords"><attribute id="6568946" name="Liver">selected</attribute><attribute id="6568951" name="Oncology">selected</attribute><attribute id="6568955" name="Pancreas">selected</attribute><attribute id="6568943" name="Stomach">selected</attribute></attr_type><comments/><affiliation seq="1"><inst>City Hope Natl Med Ctr</inst><dept>Surgery Immunoncology</dept><person_title/><room/><addr1>1500 E Duarte Rd</addr1><addr2/><addr3/><city>Duarte</city><state>California</state><country country_code="US">United States</country><post_code>91010</post_code><phone/><fax/></affiliation><affiliation seq="2"><inst/><dept>City of Hope</dept><person_title/><room/><addr1/><addr2/><addr3/><city/><province/><country/><post_code/><phone/><fax/></affiliation><current_profile_affiliation><inst>City Hope Natl Med Ctr</inst><dept>Surgery Immunoncology</dept><person_title/><room/><addr1>1500 E Duarte Rd</addr1><addr2/><addr3/><city>Duarte</city><state>California</state><country country_code="US">United States</country><post_code>91010</post_code><phone/><fax/></current_profile_affiliation><galleyDeliveryType/></user><user contact="false" is_staff="false" submitter="false" submitting_agent="false" user_id="52813896"><salutation/><first_name>Virginia </first_name><middle_name/><last_name>Sun</last_name><suffix/><degree/><email addr_type="primary">vsun@coh.org</email><comments/><affiliation seq="1"><inst/><dept/><person_title/><room/><addr1/><addr2/><addr3/><city/><province/><country/><post_code/><phone/><fax/></affiliation><current_profile_affiliation><inst/><dept/><person_title/><room/><addr1/><addr2/><addr3/><city/><province/><country/><post_code/><phone/><fax/></current_profile_affiliation><galleyDeliveryType/></user><user contact="false" is_staff="false" submitter="false" submitting_agent="false" user_id="108233982"><salutation>Dr</salutation><first_name>Yanghee</first_name><middle_name/><last_name>Woo</last_name><suffix/><degree/><email addr_type="primary">yhwoo@coh.org</email><comments/><affiliation seq="1"><inst>City of Hope Comprehensive Cancer Center</inst><institution_id institution_id_type="Ringgold">20220</institution_id><dept>Surgery</dept><person_title/><room/><addr1/><addr2/><addr3/><city>Duarte</city><state>California</state><country country_code="US">United States</country><post_code/><phone/><fax/></affiliation><current_profile_affiliation><inst>City of Hope Comprehensive Cancer Center</inst><institution_id institution_id_type="Ringgold">20220</institution_id><dept>Surgery</dept><person_title/><room/><addr1/><addr2/><addr3/><city>Duarte</city><state>California</state><country country_code="US">United States</country><post_code/><phone/><fax/></current_profile_affiliation><galleyDeliveryType/></user><user contact="false" is_staff="false" submitter="false" submitting_agent="false" user_id="77552721"><salutation>Professor</salutation><first_name>Andreas</first_name><middle_name>M</middle_name><last_name>Kaiser</last_name><suffix/><degree>MD FACS FASCRS</degree><email addr_type="primary">akaiser@coh.org</email><email addr_type="secondary">amkaiser4000@outlook.com</email><attr_type id="1569" name="Keywords"><attribute id="6568947" name="Colorectal">selected</attribute><attribute id="6568904" name="Gastrointestinal">selected</attribute><attribute id="6568965" name="Laparoscopy">selected</attribute></attr_type><comments/><orcid>0000-0003-4343-5189</orcid><orcid_id_validation>TRUE</orcid_id_validation><orcid_token_type>bearer</orcid_token_type><orcid_token_scope>[/authenticate, /read-limited]</orcid_token_scope><orcid_token_expires_in>631138518</orcid_token_expires_in><affiliation seq="1"><inst/><dept>Colorectal Surgery</dept><person_title/><room/><addr1>1500 E Duarte Road</addr1><addr2>Suite MOB 1002A</addr2><addr3/><city>Duarte</city><state>California</state><country country_code="US">United States</country><post_code>91010-3000</post_code><phone>16264228757</phone><fax/></affiliation><current_profile_affiliation><inst/><dept>Colorectal Surgery</dept><person_title/><room/><addr1>1500 E Duarte Road</addr1><addr2>Suite MOB 1002A</addr2><addr3/><city>Duarte</city><state>California</state><country country_code="US">United States</country><post_code>91010-3000</post_code><phone>16264228757</phone><fax/></current_profile_affiliation><galleyDeliveryType/></user><user contact="false" is_staff="false" submitter="false" submitting_agent="false" user_id="108233955"><salutation>Dr</salutation><first_name>Kurt</first_name><middle_name>A.</middle_name><last_name>Melstrom</last_name><suffix/><degree/><email addr_type="primary">kmelstrom@coh.org</email><comments/><affiliation seq="1"><inst>City of Hope Comprehensive Cancer Center</inst><institution_id institution_id_type="Ringgold">20220</institution_id><dept>Surgery</dept><person_title/><room/><addr1/><addr2/><addr3/><city>Duarte</city><state>California</state><country country_code="US">United States</country><post_code/><phone/><fax/></affiliation><current_profile_affiliation><inst>City of Hope Comprehensive Cancer Center</inst><institution_id institution_id_type="Ringgold">20220</institution_id><dept>Surgery</dept><person_title/><room/><addr1/><addr2/><addr3/><city>Duarte</city><state>California</state><country country_code="US">United States</country><post_code/><phone/><fax/></current_profile_affiliation><galleyDeliveryType/></user><user contact="false" is_staff="false" submitter="false" submitting_agent="false" user_id="1001119"><salutation>Ms</salutation><first_name>Laura</first_name><middle_name/><last_name>Shearer</last_name><suffix/><degree/><email addr_type="primary">wjs@iss-sic.com</email><comments>&#xD;
User ID: 399604 merged with this user on 21-Sep-2006 by Peterson, Paula</comments><affiliation seq="1"><inst>World Journal of Surgery</inst><dept/><person_title/><room/><addr1>WJS Editorial Office</addr1><addr2/><addr3/><city>Portland</city><state>Oregon</state><country country_code="US">United States</country><post_code>97201</post_code><phone/><fax/></affiliation><current_profile_affiliation><inst>World Journal of Surgery</inst><dept/><person_title/><room/><addr1>WJS Editorial Office</addr1><addr2/><addr3/><city>Portland</city><state>Oregon</state><country country_code="US">United States</country><post_code>97201</post_code><phone/><fax/></current_profile_affiliation><galleyDeliveryType>Web</galleyDeliveryType></user><user contact="false" is_staff="false" submitter="false" submitting_agent="false" user_id="108233825"><salutation>Ms</salutation><first_name>Patricia</first_name><middle_name/><last_name>Esslin</last_name><suffix/><degree/><email addr_type="primary">paesslin@coh.org</email><comments/><affiliation seq="1"><inst>City of Hope Comprehensive Cancer Center</inst><institution_id institution_id_type="Ringgold">20220</institution_id><dept>Surgery</dept><person_title/><room/><addr1/><addr2/><addr3/><city>Duarte</city><state>California</state><country country_code="US">United States</country><post_code/><phone/><fax/></affiliation><current_profile_affiliation><inst>City of Hope Comprehensive Cancer Center</inst><institution_id institution_id_type="Ringgold">20220</institution_id><dept>Surgery</dept><person_title/><room/><addr1/><addr2/><addr3/><city>Duarte</city><state>California</state><country country_code="US">United States</country><post_code/><phone/><fax/></current_profile_affiliation><galleyDeliveryType/></user><user contact="false" is_staff="false" submitter="true" submitting_agent="false" user_id="108233568"><salutation>Dr</salutation><first_name>Kristen</first_name><middle_name/><last_name>Limbach</last_name><suffix/><degree/><email addr_type="primary">kristenlimbach@gmail.com</email><attr_type id="1569" name="Keywords"><attribute id="6568904" name="Gastrointestinal">selected</attribute><attribute id="50234186" name="Hepatic">selected</attribute><attribute id="6568947" name="Colorectal">selected</attribute><attribute id="6568951" name="Oncology">selected</attribute></attr_type><comments/><orcid>0000-0002-2078-2025</orcid><orcid_id_validation>TRUE</orcid_id_validation><orcid_token_type>bearer</orcid_token_type><orcid_token_scope>[/authenticate]</orcid_token_scope><orcid_token_expires_in>631138518</orcid_token_expires_in><affiliation seq="1"><inst>City of Hope Comprehensive Cancer Center</inst><institution_id institution_id_type="Ringgold">20220</institution_id><dept/><person_title/><room/><addr1>1500 Duarte Rd.</addr1><addr2/><addr3/><city>Duarte</city><state>California</state><country country_code="US">United States</country><post_code>91010-3012</post_code><phone/><fax/></affiliation><current_profile_affiliation><inst>City of Hope Comprehensive Cancer Center</inst><institution_id institution_id_type="Ringgold">20220</institution_id><dept/><person_title/><room/><addr1>1500 Duarte Rd.</addr1><addr2/><addr3/><city>Duarte</city><state>California</state><country country_code="US">United States</country><post_code>91010-3012</post_code><phone/><fax/></current_profile_affiliation><galleyDeliveryType/></user><user contact="false" is_staff="false" submitter="false" submitting_agent="false" user_id="108233888"><salutation>Mr.</salutation><first_name>Darrell</first_name><middle_name/><last_name>Fan</last_name><suffix/><degree/><email addr_type="primary">dfan@coh.org</email><comments/><affiliation seq="1"><inst>City of Hope Comprehensive Cancer Center</inst><institution_id institution_id_type="Ringgold">20220</institution_id><dept>Surgery</dept><person_title/><room/><addr1/><addr2/><addr3/><city>Duarte</city><state>California</state><country country_code="US">United States</country><post_code/><phone/><fax/></affiliation><current_profile_affiliation><inst>City of Hope Comprehensive Cancer Center</inst><institution_id institution_id_type="Ringgold">20220</institution_id><dept>Surgery</dept><person_title/><room/><addr1/><addr2/><addr3/><city>Duarte</city><state>California</state><country country_code="US">United States</country><post_code/><phone/><fax/></current_profile_affiliation><galleyDeliveryType/></user><user contact="false" is_staff="false" submitter="false" submitting_agent="false" user_id="108233920"><salutation>Dr</salutation><first_name>I. Benjamin</first_name><middle_name/><last_name>Paz</last_name><suffix/><degree/><email addr_type="primary">BPaz@coh.org</email><comments/><affiliation seq="1"><inst>City of Hope Comprehensive Cancer Center</inst><institution_id institution_id_type="Ringgold">20220</institution_id><dept>Surgery</dept><person_title/><room/><addr1/><addr2/><addr3/><city>Duarte</city><state>California</state><country country_code="US">United States</country><post_code/><phone/><fax/></affiliation><current_profile_affiliation><inst>City of Hope Comprehensive Cancer Center</inst><institution_id institution_id_type="Ringgold">20220</institution_id><dept>Surgery</dept><person_title/><room/><addr1/><addr2/><addr3/><city>Duarte</city><state>California</state><country country_code="US">United States</country><post_code/><phone/><fax/></current_profile_affiliation><galleyDeliveryType/></user><user contact="false" is_staff="false" submitter="false" submitting_agent="false" user_id="41701000"><salutation>Dr</salutation><first_name>Gagandeep</first_name><middle_name/><last_name>Singh</last_name><suffix/><degree/><email addr_type="primary">gsingh@coh.org</email><attr_type id="1569" name="Keywords"><attribute id="6568946" name="Liver">selected</attribute><attribute id="6568955" name="Pancreas">selected</attribute></attr_type><comments/><affiliation seq="1"><inst>City of Hope</inst><dept>Surgery</dept><person_title/><room/><addr1>1500 East Duarte Rod</addr1><addr2>Suite L002</addr2><addr3/><city>Duarte</city><state>California</state><country country_code="US">United States</country><post_code>91010</post_code><phone>626-471-9309</phone><fax>626-301-8113</fax></affiliation><current_profile_affiliation><inst>City of Hope</inst><dept>Surgery</dept><person_title/><room/><addr1>1500 East Duarte Rod</addr1><addr2>Suite L002</addr2><addr3/><city>Duarte</city><state>California</state><country country_code="US">United States</country><post_code>91010</post_code><phone>626-471-9309</phone><fax>626-301-8113</fax></current_profile_affiliation><galleyDeliveryType/></user><user contact="false" is_staff="false" submitter="false" submitting_agent="false" user_id="31442089"><salutation>Professor</salutation><first_name>Julie Ann</first_name><middle_name/><last_name>Sosa</last_name><suffix/><degree/><email addr_type="primary">julie.sosa@ucsf.edu</email><attr_type id="1569" name="Keywords"><attribute id="587122" name="Oncologic Surgery">selected</attribute><attribute id="587129" name="Endocrine Surgery">selected</attribute><attribute id="587131" name="Pancreatic Surgery">selected</attribute></attr_type><comments>&#xD;
mainly endocrine; Sosa, Julie Ann, julie.sosa@yale.edu  [Last in: 13-Mar-2011 7:22 AM] merged with this user on 07-Dec-2013 by Shearer, Laura; ; </comments><affiliation seq="1"><inst>University of California at San Francisco-UCSF</inst><dept>Surgery</dept><person_title/><room/><addr1>513 Parnassus Avenue, Suite S320</addr1><addr2>Box 0104</addr2><addr3/><city>San Francisco</city><state>California</state><country country_code="US">United States</country><post_code>94143</post_code><phone>415-476-1236</phone><fax/></affiliation><affiliation seq="2"><inst>Julie Ann Sosa</inst><dept> </dept><person_title/><room/><addr1/><addr2/><addr3/><city/><province/><country/><post_code/><phone/><fax/></affiliation><current_profile_affiliation><inst>University of California at San Francisco-UCSF</inst><dept>Surgery</dept><person_title/><room/><addr1>513 Parnassus Avenue, Suite S320</addr1><addr2>Box 0104</addr2><addr3/><city>San Francisco</city><state>California</state><country country_code="US">United States</country><post_code>94143</post_code><phone>415-476-1236</phone><fax/></current_profile_affiliation><galleyDeliveryType/></user><user contact="false" is_staff="false" submitter="false" submitting_agent="false" user_id="108233930"><salutation>Dr</salutation><first_name>Mustafa</first_name><middle_name/><last_name>Raoof</last_name><suffix/><degree/><email addr_type="primary">mraoof@coh.org</email><comments/><affiliation seq="1"><inst>City of Hope Comprehensive Cancer Center</inst><institution_id institution_id_type="Ringgold">20220</institution_id><dept>Surgery</dept><person_title/><room/><addr1/><addr2/><addr3/><city>Duarte</city><state>California</state><country country_code="US">United States</country><post_code/><phone/><fax/></affiliation><current_profile_affiliation><inst>City of Hope Comprehensive Cancer Center</inst><institution_id institution_id_type="Ringgold">20220</institution_id><dept>Surgery</dept><person_title/><room/><addr1/><addr2/><addr3/><city>Duarte</city><state>California</state><country country_code="US">United States</country><post_code/><phone/><fax/></current_profile_affiliation><galleyDeliveryType/></user><user contact="false" is_staff="false" submitter="false" submitting_agent="false" user_id="78754383"><salutation>Dr</salutation><first_name>Yuman</first_name><middle_name/><last_name>Fong</last_name><suffix/><degree>MD</degree><email addr_type="primary">yfong@coh.org</email><comments/><orcid>0000-0002-8934-9959</orcid><orcid_id_validation>TRUE</orcid_id_validation><orcid_token_type>bearer</orcid_token_type><orcid_token_scope>[/authenticate, /read-limited]</orcid_token_scope><orcid_token_expires_in>631138518</orcid_token_expires_in><affiliation seq="1"><inst>City of Hope National Medical Center</inst><institution_id institution_id_type="Ringgold">20220</institution_id><dept>Surgery</dept><person_title/><room/><addr1>1500 E. Duarte Rd</addr1><addr2/><addr3/><city>Duarte</city><state>California</state><country country_code="US">United States</country><post_code>91010-3012</post_code><phone/><fax/></affiliation><current_profile_affiliation><inst>City of Hope National Medical Center</inst><institution_id institution_id_type="Ringgold">20220</institution_id><dept>Surgery</dept><person_title/><room/><addr1>1500 E. Duarte Rd</addr1><addr2/><addr3/><city>Duarte</city><state>California</state><country country_code="US">United States</country><post_code>91010-3012</post_code><phone/><fax/></current_profile_affiliation><galleyDeliveryType/></user></user_list><fundref_information><no_funders>False</no_funders><funder><preferred_label>National Institutes of Health</preferred_label><concept_id>http://dx.doi.org/10.13039/100000002</concept_id><grant_number>NR019866-01</grant_number></funder></fundref_information><conversations/></article></article_set>
